# Supplementary material for: Transcriptional regulation of cyclophilin D by BMP/Smad signaling and its role in osteogenic differentiation
Source: eLife. 2022 May 30;11:e75023. doi: 10.7554/eLife.75023 (PMC9191891; doi:10.7554/eLife.75023)
Supplement: Figure 4—figure supplement 2—source data 1. — Shown is the original western blot image probed for B-actin and cyclophilin D (CypD) (representative of 3). [file elife-75023-fig4-figsupp2-data1.zip]

Archive with 1 entries (1 files):
- 21bfa228-adcb-439e-828d-51b8667d35c6.tif
