# Supplementary material for: Transcriptional regulation of cyclophilin D by BMP/Smad signaling and its role in osteogenic differentiation
Source: eLife. 2022 May 30;11:e75023. doi: 10.7554/eLife.75023 (PMC9191891; doi:10.7554/eLife.75023)
Supplement: Figure 6—source data 1. [file elife-75023-fig6-data1.zip]

Archive with 1 entries (1 files):
- 077cd061-4e91-45d5-a757-e0a76bdc5676.tif
