# Supplementary material for: Transcriptional regulation of cyclophilin D by BMP/Smad signaling and its role in osteogenic differentiation
Source: eLife. 2022 May 30;11:e75023. doi: 10.7554/eLife.75023 (PMC9191891; doi:10.7554/eLife.75023)
Supplement: Figure 6—source data 4. [file elife-75023-fig6-data4.zip]

Archive with 1 entries (1 files):
- c59663ed-2f3f-4c71-92d1-f3d568559dee.tif
