# Supplementary material for: Transcriptional regulation of cyclophilin D by BMP/Smad signaling and its role in osteogenic differentiation
Source: eLife. 2022 May 30;11:e75023. doi: 10.7554/eLife.75023 (PMC9191891; doi:10.7554/eLife.75023)
Supplement: Figure 6—source data 5. — (A) Original western blot image of BMSCs from 2.3 kb Col1CreERt2;R26caPpif/+ mice. [file elife-75023-fig6-data5.zip]

Archive with 1 entries (1 files):
- 2e584d9a-4d1f-4c05-89e7-747265bd9349.tif
