# Supplementary material for: Transcriptional regulation of cyclophilin D by BMP/Smad signaling and its role in osteogenic differentiation
Source: eLife. 2022 May 30;11:e75023. doi: 10.7554/eLife.75023 (PMC9191891; doi:10.7554/eLife.75023)
Supplement: Figure 6—figure supplement 1—source data 4. — Labeled electrophoresed gel image shows DNA target amplified for mutant CypD gene (caCypD) from three independent mice group: Cre- control and Cre+ experimental mice. [file elife-75023-fig6-figsupp1-data4.zip]

Archive with 1 entries (1 files):
- Figure 6-figure supplement 1-source data 4.pdf
